# Supplementary material for: Cognitive and brain cytokine profile of non-demented individuals with cerebral amyloid-beta deposition
Source: J Neuroinflammation. 2021 Jul 4;18:147. doi: 10.1186/s12974-021-02169-0 (PMC8254948; doi:10.1186/s12974-021-02169-0)
Supplement: Supplementary file 6 — Additional file 6: Supplemental Table 5. Correlation of post-mortem interval with cytokine expression in the temporal, parietal and frontal cortices. [file 12974_2021_2169_MOESM6_ESM.xlsx]

## Sheet: Supplemental Table 5
Supplemental Table 5
Correlation of PMI with cytokine expression in the temporal, parietal and frontal cortices
Region	Cytokine	r	P	N	Method
Temporal	Eotaxin3	-0.1439	0.5566	19	Spearman
Temporal	IFNg	-0.344	0.0922	25	Spearman
Temporal	IL10	-0.3575	0.0618	28	Pearson
Temporal	IL12p40	0.2603	0.1726	29	Pearson
Temporal	IL13	-0.08559	0.6712	27	Pearson
Temporal	IL15	0.03657	0.8563	27	Pearson
Temporal	IL16	-0.1893	0.3443	27	Spearman
Temporal	IL1a	-0.06255	0.7519	28	Pearson
Temporal	IL1B	0.1706	0.3948	27	Pearson
Temporal	IL4	-0.3973	0.0402	27	Spearman
Temporal	IL6	0.06123	0.7616	27	Pearson
Temporal	IL7	-0.1714	0.3739	29	Pearson
Temporal	IL8	-0.08749	0.6643	27	Pearson
Temporal	IP10	0.02121	0.9181	26	Spearman
Temporal	MCP1	0.2116	0.2894	27	Pearson
Temporal	MDC	-0.06066	0.7939	21	Pearson
Temporal	MIP1B	0.2939	0.129	28	Pearson
Temporal	TARC	0.3046	0.1302	26	Pearson
Temporal	TNFa	-0.496	0.01	26	Pearson
Parietal	Eotaxin3	-0.4451	0.0258	25	Pearson
Parietal	IFNg	0.2808	0.1646	26	Spearman
Parietal	IL10	0.2083	0.3524	22	Pearson
Parietal	IL12p40	-0.3145	0.1257	25	Pearson
Parietal	IL13	-0.4142	0.0395	25	Pearson
Parietal	IL15	0.002271	0.991	27	Pearson
Parietal	IL16	0.07034	0.7273	27	Pearson
Parietal	IL1a	0.1236	0.556	25	Pearson
Parietal	IL1B	0.1158	0.5899	24	Pearson
Parietal	IL4	0.3537	0.0763	26	Spearman
Parietal	IL6	0.1347	0.5304	24	Pearson
Parietal	IL7	0.06527	0.7514	26	Pearson
Parietal	IL8	-0.1627	0.4371	25	Pearson
Parietal	IP10	-0.3001	0.1542	24	Spearman
Parietal	MCP1	-0.1462	0.5163	22	Pearson
Parietal	MDC	-0.2906	0.1499	26	Pearson
Parietal	MIP1B	0.06222	0.7578	27	Pearson
Parietal	TARC	-0.1045	0.6191	25	Pearson
Parietal	TNFa	0.08382	0.697	24	Pearson
Frontal	Eotaxin3	-0.2084	0.352	22	Pearson
Frontal	IFNg	0.2209	0.2887	25	Spearman
Frontal	IL10	0.1058	0.6071	26	Pearson
Frontal	IL12p40	0.314	0.1351	24	Spearman
Frontal	IL13	0.0797	0.6988	26	Pearson
Frontal	IL15	-0.1819	0.3842	25	Pearson
Frontal	IL16	-0.2377	0.2868	22	Pearson
Frontal	IL1a	-0.2531	0.2817	20	Pearson
Frontal	IL1B	0.02194	0.929	19	Pearson
Frontal	IL4	0.2698	0.1826	26	Pearson
Frontal	IL6	0.04878	0.8209	24	Pearson
Frontal	IL7	0.1004	0.6329	25	Pearson
Frontal	IL8	-0.2627	0.2045	25	Pearson
Frontal	IP10	-0.06857	0.7502	24	Pearson
Frontal	MCP1	-0.2192	0.3396	21	Pearson
Frontal	MDC	0.1601	0.4881	21	Pearson
Frontal	MIP1B	0.0101	0.9626	24	Pearson
Frontal	TARC	0.1674	0.4451	23	Pearson
Frontal	TNFa	-0.1861	0.3731	25	Pearson
