# Supplementary material for: Cognitive and brain cytokine profile of non-demented individuals with cerebral amyloid-beta deposition
Source: J Neuroinflammation. 2021 Jul 4;18:147. doi: 10.1186/s12974-021-02169-0 (PMC8254948; doi:10.1186/s12974-021-02169-0)
Supplement: Supplementary file 7 — Additional file 7: Supplemental Table 6. Association of cytokine expression with cortical amyloid-beta and pathological tau burden in the temporal, parietal and frontal cortices of non-demented elderly individuals. [file 12974_2021_2169_MOESM7_ESM.xlsx]

## Sheet: Supplemental Table 6
Supplemental Table 6
Correlation of cytokine expression with amyloid-beta in the temporal, paarietal and frontal cortices
Region	Outcome	Cytokine	r	P	N	Method
Temporal	amyloid_temporal	Eotaxin3	0.368657	0.145363	18	Spearman
Temporal	amyloid_temporal	IFNg	-0.389265	0.0663688	24	Spearman
Temporal	amyloid_temporal	IL10	-0.0599581	0.775875	26	Pearson
Temporal	amyloid_temporal	IL12p40	0.0334788	0.871023	27	Pearson
Temporal	amyloid_temporal	IL13	-0.0958474	0.655947	25	Pearson
Temporal	amyloid_temporal	IL15	-0.176065	0.410535	25	Pearson
Temporal	amyloid_temporal	IL16	0.1773	0.407209	25	Spearman
Temporal	amyloid_temporal	IL1a	0.374519	0.0651085	26	Pearson
Temporal	amyloid_temporal	IL1B	0.419258	0.0414153	25	Pearson
Temporal	amyloid_temporal	IL4	-0.294193	0.153443	26	Spearman
Temporal	amyloid_temporal	IL6	0.402624	0.0459966	26	Pearson
Temporal	amyloid_temporal	IL7	-0.328883	0.100899	27	Pearson
Temporal	amyloid_temporal	IL8	0.125236	0.550855	26	Pearson
Temporal	amyloid_temporal	IP10	-0.212616	0.318539	25	Pearson
Temporal	amyloid_temporal	MCP1	0.117237	0.576773	26	Pearson
Temporal	amyloid_temporal	MDC	0.0920947	0.71627	19	Pearson
Temporal	amyloid_temporal	MIP1B	0.10862	0.605277	26	Pearson
Temporal	amyloid_temporal	TARC	0.283833	0.178916	25	Pearson
Temporal	amyloid_temporal	TNFa	-0.285129	0.176853	25	Spearman
Temporal	tangles_temporal	Eotaxin3	-0.442445	0.0753369	18	Spearman
Temporal	tangles_temporal	IFNg	-0.0610498	0.781999	24	Spearman
Temporal	tangles_temporal	IL10	0.139419	0.506267	26	Pearson
Temporal	tangles_temporal	IL12p40	-0.335495	0.0938318	27	Pearson
Temporal	tangles_temporal	IL13	0.141151	0.510611	25	Pearson
Temporal	tangles_temporal	IL15	-0.299992	0.154375	25	Pearson
Temporal	tangles_temporal	IL16	0.313864	0.135288	25	Spearman
Temporal	tangles_temporal	IL1a	0.240258	0.247342	26	Pearson
Temporal	tangles_temporal	IL1B	0.263171	0.214057	25	Pearson
Temporal	tangles_temporal	IL4	0.141449	0.500032	26	Spearman
Temporal	tangles_temporal	IL6	0.0966426	0.645837	26	Pearson
Temporal	tangles_temporal	IL7	-0.223097	0.273293	27	Pearson
Temporal	tangles_temporal	IL8	-0.0166558	0.937016	26	Pearson
Temporal	tangles_temporal	IP10	0.26456	0.21156	25	Pearson
Temporal	tangles_temporal	MCP1	0.341099	0.0951862	26	Pearson
Temporal	tangles_temporal	MDC	0.253204	0.310689	19	Pearson
Temporal	tangles_temporal	MIP1B	0.0229792	0.91318	26	Pearson
Temporal	tangles_temporal	TARC	0.151509	0.479744	25	Pearson
Temporal	tangles_temporal	TNFa	-0.0870884	0.685743	25	Spearman
Parietal	amyloid_parietal	Eotaxin3	0.0727384	0.735537	25	Pearson
Parietal	amyloid_parietal	IFNg	-0.0652379	0.756698	26	Spearman
Parietal	amyloid_parietal	IL10	-0.346378	0.124005	22	Pearson
Parietal	amyloid_parietal	IL12p40	0.275743	0.192164	25	Pearson
Parietal	amyloid_parietal	IL13	-0.0281046	0.896282	25	Pearson
Parietal	amyloid_parietal	IL15	-0.153904	0.45286	27	Pearson
Parietal	amyloid_parietal	IL16	-0.174105	0.394977	27	Pearson
Parietal	amyloid_parietal	IL1a	0.284325	0.178131	25	Pearson
Parietal	amyloid_parietal	IL1B	0.455642	0.0288918	24	Pearson
Parietal	amyloid_parietal	IL4	0.199103	0.340008	26	Spearman
Parietal	amyloid_parietal	IL6	0.269384	0.213865	24	Pearson
Parietal	amyloid_parietal	IL7	-0.268635	0.194139	26	Pearson
Parietal	amyloid_parietal	IL8	-0.0448846	0.83503	25	Pearson
Parietal	amyloid_parietal	IP10	-0.0305761	0.889851	24	Pearson
Parietal	amyloid_parietal	MCP1	0.175902	0.445642	22	Pearson
Parietal	amyloid_parietal	MDC	0.472396	0.0171035	26	Pearson
Parietal	amyloid_parietal	MIP1B	0.215316	0.290804	27	Pearson
Parietal	amyloid_parietal	TARC	0.317856	0.130125	25	Spearman
Parietal	amyloid_parietal	TNFa	0.0833783	0.698506	25	Pearson
Parietal	tangles_parietal	Eotaxin3	0.0824293	0.701783	25	Pearson
Parietal	tangles_parietal	IFNg	-0.25527	0.218123	26	Spearman
Parietal	tangles_parietal	IL10	-0.517643	0.0162416	22	Pearson
Parietal	tangles_parietal	IL12p40	0.0478759	0.824198	25	Pearson
Parietal	tangles_parietal	IL13	0.0615843	0.774981	25	Pearson
Parietal	tangles_parietal	IL15	-0.0666917	0.746166	27	Pearson
Parietal	tangles_parietal	IL16	-0.196777	0.335304	27	Pearson
Parietal	tangles_parietal	IL1a	0.235744	0.267441	25	Pearson
Parietal	tangles_parietal	IL1B	0.354458	0.0970127	24	Pearson
Parietal	tangles_parietal	IL4	-0.143163	0.494797	26	Spearman
Parietal	tangles_parietal	IL6	0.360885	0.0906865	24	Pearson
Parietal	tangles_parietal	IL7	-0.0828327	0.693849	26	Pearson
Parietal	tangles_parietal	IL8	0.10241	0.633949	25	Pearson
Parietal	tangles_parietal	IP10	-0.159672	0.46677	24	Pearson
Parietal	tangles_parietal	MCP1	-0.0838007	0.717992	22	Pearson
Parietal	tangles_parietal	MDC	0.496965	0.0114947	26	Pearson
Parietal	tangles_parietal	MIP1B	0.249193	0.219587	27	Pearson
Parietal	tangles_parietal	TARC	-0.0581986	0.787067	25	Spearman
Parietal	tangles_parietal	TNFa	-0.454223	0.0294583	24	Pearson
Frontal	amyloid_frontal	Eotaxin3	0.0893641	0.700079	22	Pearson
Frontal	amyloid_frontal	IFNg	-0.0366011	0.865173	25	Spearman
Frontal	amyloid_frontal	IL10	0.0695181	0.741253	26	Pearson
Frontal	amyloid_frontal	IL12p40	-0.15	0.49452	24	Spearman
Frontal	amyloid_frontal	IL13	0.421255	0.0359788	26	Pearson
Frontal	amyloid_frontal	IL15	0.143453	0.50367	25	Pearson
Frontal	amyloid_frontal	IL16	0.478127	0.0283556	22	Pearson
Frontal	amyloid_frontal	IL1a	-0.00173055	0.99439	20	Pearson
Frontal	amyloid_frontal	IL1B	0.475232	0.0462483	19	Pearson
Frontal	amyloid_frontal	IL4	0.0160838	0.939175	26	Pearson
Frontal	amyloid_frontal	IL6	0.280654	0.194575	24	Pearson
Frontal	amyloid_frontal	IL7	-0.371926	0.0735145	25	Pearson
Frontal	amyloid_frontal	IL8	0.222487	0.29605	25	Pearson
Frontal	amyloid_frontal	IP10	-0.110793	0.614775	24	Pearson
Frontal	amyloid_frontal	MCP1	0.349984	0.130354	21	Pearson
Frontal	amyloid_frontal	MDC	0.212245	0.368989	21	Pearson
Frontal	amyloid_frontal	MIP1B	0.215388	0.323638	24	Pearson
Frontal	amyloid_frontal	TARC	0.0686806	0.76136	23	Pearson
Frontal	amyloid_frontal	TNFa	0.28754	0.173061	25	Pearson
Frontal	tangles_frontal	Eotaxin3	0.114587	0.620893	22	Pearson
Frontal	tangles_frontal	IFNg	-0.0356576	0.868619	25	Spearman
Frontal	tangles_frontal	IL10	0.0555923	0.79183	26	Pearson
Frontal	tangles_frontal	IL12p40	-0.178768	0.414423	24	Spearman
Frontal	tangles_frontal	IL13	-0.0265011	0.899935	26	Pearson
Frontal	tangles_frontal	IL15	-0.115117	0.592209	25	Pearson
Frontal	tangles_frontal	IL16	0.0172437	0.940862	22	Pearson
Frontal	tangles_frontal	IL1a	0.0549933	0.823065	20	Pearson
Frontal	tangles_frontal	IL1B	-0.305621	0.217454	19	Pearson
Frontal	tangles_frontal	IL4	-0.0190783	0.927877	26	Pearson
Frontal	tangles_frontal	IL6	-0.0507642	0.81807	24	Pearson
Frontal	tangles_frontal	IL7	-0.226543	0.287102	25	Pearson
Frontal	tangles_frontal	IL8	-0.26713	0.206991	25	Pearson
Frontal	tangles_frontal	IP10	-0.0447668	0.839274	24	Pearson
Frontal	tangles_frontal	MCP1	-0.384994	0.0936964	21	Pearson
Frontal	tangles_frontal	MDC	0.0437502	0.854684	21	Pearson
Frontal	tangles_frontal	MIP1B	-0.0909871	0.679692	24	Pearson
Frontal	tangles_frontal	TARC	0.0746841	0.741163	23	Pearson
Frontal	tangles_frontal	TNFa	0.0193177	0.928611	25	Pearson
