# Supplementary material for: Cognitive and brain cytokine profile of non-demented individuals with cerebral amyloid-beta deposition
Source: J Neuroinflammation. 2021 Jul 4;18:147. doi: 10.1186/s12974-021-02169-0 (PMC8254948; doi:10.1186/s12974-021-02169-0)
Supplement: Supplementary file 8 — Additional file 8: Supplemental Table 7. Association of cognitive decline with cytokine expression in the temporal, parietal and frontal cortices of non-demented elderly individuals. [file 12974_2021_2169_MOESM8_ESM.xlsx]

## Sheet: Supplemental Table 7
Supplemental Table 7
Linear regression of cognitive scores and cytokine expression in the temporal, parietal and frontal cortices
Region	Outcome	Cytokine	Est	se	T	P	R_adj
Temporal	Global cognition_longitudinal	Eotaxin3	-0.0132229	0.0280845	-0.470826	0.64412	-0.0479804
Temporal	Global cognition_longitudinal	IFNg	-0.0199033	0.020923	-0.951263	0.351806	-0.00415188
Temporal	Global cognition_longitudinal	IL10	0.00634684	0.0237879	0.266809	0.791895	-0.0385861
Temporal	Global cognition_longitudinal	IL12p40	-0.0437481	0.0287207	-1.52322	0.140253	0.0483236
Temporal	Global cognition_longitudinal	IL13	-0.0384776	0.0591775	-0.650206	0.522002	-0.0246441
Temporal	Global cognition_longitudinal	IL15	-0.00661454	0.0655593	-0.100894	0.920509	-0.0430166
Temporal	Global cognition_longitudinal	IL16	0.0705015	0.0667526	1.05616	0.301863	0.00478844
Temporal	Global cognition_longitudinal	IL1a	-0.0613045	0.0406998	-1.50626	0.14505	0.0483013
Temporal	Global cognition_longitudinal	IL1B	0.0105344	0.0312517	0.337083	0.739111	-0.0383486
Temporal	Global cognition_longitudinal	IL4	-0.00622499	0.0263013	-0.23668	0.814913	-0.039241
Temporal	Global cognition_longitudinal	IL6	0.00692668	0.0152536	0.454101	0.653836	-0.0327929
Temporal	Global cognition_longitudinal	IL7	0.0418466	0.0477231	0.876864	0.388909	-0.00896856
Temporal	Global cognition_longitudinal	IL8	-0.0256516	0.0301917	-0.849625	0.40393	-0.0112507
Temporal	Global cognition_longitudinal	IP10	-0.0521128	0.0355535	-1.46576	0.156253	0.0456666
Temporal	Global cognition_longitudinal	MCP1	-0.00546369	0.0225552	-0.242236	0.810655	-0.0391261
Temporal	Global cognition_longitudinal	MDC	-0.0472385	0.0351167	-1.34519	0.195269	0.0408656
Temporal	Global cognition_longitudinal	MIP1B	-0.0513972	0.0457042	-1.12456	0.271897	0.0104746
Temporal	Global cognition_longitudinal	TARC	0.010254	0.0475548	0.215624	0.831181	-0.0413732
Temporal	Global cognition_longitudinal	TNFa	0.00188272	0.0225793	0.0833827	0.934269	-0.0431629
Temporal	Episodic memory_longitudinal	Eotaxin3	-0.00763382	0.0353844	-0.21574	0.831917	-0.0594182
Temporal	Episodic memory_longitudinal	IFNg	-0.0262787	0.0268958	-0.977054	0.339165	-0.0019763
Temporal	Episodic memory_longitudinal	IL10	0.0141396	0.0293026	0.482537	0.633797	-0.0316578
Temporal	Episodic memory_longitudinal	IL12p40	-0.0480936	0.0363765	-1.32211	0.198103	0.0279634
Temporal	Episodic memory_longitudinal	IL13	-0.0471251	0.0736576	-0.639786	0.528634	-0.0252324
Temporal	Episodic memory_longitudinal	IL15	0.0207899	0.0823475	0.252466	0.802924	-0.0405945
Temporal	Episodic memory_longitudinal	IL16	0.0392685	0.0869722	0.451507	0.655853	-0.0343107
Temporal	Episodic memory_longitudinal	IL1a	-0.102317	0.0483056	-2.11813	0.0447126	0.12239
Temporal	Episodic memory_longitudinal	IL1B	0.00627738	0.0393319	0.1596	0.874589	-0.0423239
Temporal	Episodic memory_longitudinal	IL4	0.00222316	0.0329003	0.0675727	0.946686	-0.0414685
Temporal	Episodic memory_longitudinal	IL6	0.00560714	0.0189413	0.296028	0.769755	-0.037877
Temporal	Episodic memory_longitudinal	IL7	0.0608429	0.0594886	1.02277	0.316214	0.00176805
Temporal	Episodic memory_longitudinal	IL8	-0.0474124	0.0367025	-1.2918	0.208728	0.0260532
Temporal	Episodic memory_longitudinal	IP10	-0.0631109	0.0436568	-1.44562	0.161774	0.0434361
Temporal	Episodic memory_longitudinal	MCP1	-0.00560248	0.0280482	-0.199744	0.843363	-0.0399379
Temporal	Episodic memory_longitudinal	MDC	-0.0396111	0.0426421	-0.928921	0.365221	-0.00726856
Temporal	Episodic memory_longitudinal	MIP1B	-0.0502842	0.0576857	-0.871693	0.392013	-0.00969923
Temporal	Episodic memory_longitudinal	TARC	0.0287011	0.0588693	0.487539	0.630491	-0.0328047
Temporal	Episodic memory_longitudinal	TNFa	0.00861801	0.0281284	0.306381	0.762071	-0.0392369
Temporal	Semantic memory_longitudinal	Eotaxin3	0.0114914	0.0312664	0.367531	0.71804	-0.053605
Temporal	Semantic memory_longitudinal	IFNg	-0.0314057	0.0248272	-1.26497	0.219117	0.02543
Temporal	Semantic memory_longitudinal	IL10	-0.0484852	0.0265615	-1.82539	0.0804126	0.085323
Temporal	Semantic memory_longitudinal	IL12p40	-0.0381731	0.0340833	-1.11999	0.273362	0.00968917
Temporal	Semantic memory_longitudinal	IL13	-0.147207	0.0602486	-2.44332	0.0226441	0.171552
Temporal	Semantic memory_longitudinal	IL15	-0.00131418	0.0741584	-0.0177212	0.986014	-0.043464
Temporal	Semantic memory_longitudinal	IL16	-0.0426885	0.0831396	-0.513455	0.612531	-0.031653
Temporal	Semantic memory_longitudinal	IL1a	-0.0765797	0.0481912	-1.58908	0.125131	0.0574991
Temporal	Semantic memory_longitudinal	IL1B	-0.0435155	0.034825	-1.24955	0.224031	0.0228558
Temporal	Semantic memory_longitudinal	IL4	-0.0450825	0.0284132	-1.58667	0.125676	0.0572272
Temporal	Semantic memory_longitudinal	IL6	-0.00862041	0.01789	-0.481856	0.634273	-0.0316858
Temporal	Semantic memory_longitudinal	IL7	0.0309523	0.0560243	0.55248	0.585526	-0.0274554
Temporal	Semantic memory_longitudinal	IL8	-0.0295084	0.0354498	-0.832401	0.413389	-0.0124371
Temporal	Semantic memory_longitudinal	IP10	-0.0451202	0.0433549	-1.04072	0.308824	0.00345025
Temporal	Semantic memory_longitudinal	MCP1	-0.027488	0.0260831	-1.05386	0.30244	0.00440559
Temporal	Semantic memory_longitudinal	MDC	0.00547712	0.0353191	0.155076	0.878487	-0.0541472
Temporal	Semantic memory_longitudinal	MIP1B	0.00441189	0.0524062	0.0841863	0.933607	-0.0413591
Temporal	Semantic memory_longitudinal	TARC	-0.0127864	0.0560454	-0.228144	0.82155	-0.0411222
Temporal	Semantic memory_longitudinal	TNFa	-0.0433279	0.0237757	-1.82236	0.081429	0.0881806
Temporal	Visuospatial ability_longitudinal	Eotaxin3	-0.00221833	0.0136891	-0.162051	0.873294	-0.060759
Temporal	Visuospatial ability_longitudinal	IFNg	-0.0198613	0.00984486	-2.01743	0.0560129	0.117761
Temporal	Visuospatial ability_longitudinal	IL10	0.000948211	0.0116948	0.0810799	0.936051	-0.0413814
Temporal	Visuospatial ability_longitudinal	IL12p40	-0.00782671	0.01485	-0.52705	0.602805	-0.0285713
Temporal	Visuospatial ability_longitudinal	IL13	-0.0328674	0.0283907	-1.15768	0.258875	0.013978
Temporal	Visuospatial ability_longitudinal	IL15	-0.0455105	0.0310596	-1.46526	0.156386	0.0456118
Temporal	Visuospatial ability_longitudinal	IL16	0.0601078	0.0312519	1.92334	0.0669034	0.101097
Temporal	Visuospatial ability_longitudinal	IL1a	-0.0186138	0.0205573	-0.905462	0.374221	-0.00725782
Temporal	Visuospatial ability_longitudinal	IL1B	0.0178264	0.0152331	1.17025	0.253886	0.0151613
Temporal	Visuospatial ability_longitudinal	IL4	-0.00918022	0.0129554	-0.708599	0.4854	-0.0203202
Temporal	Visuospatial ability_longitudinal	IL6	0.00623687	0.00758774	0.821968	0.419187	-0.0131453
Temporal	Visuospatial ability_longitudinal	IL7	-0.00319588	0.0240887	-0.132672	0.895515	-0.0392683
Temporal	Visuospatial ability_longitudinal	IL8	0.000113089	0.0153898	0.0073483	0.994198	-0.0416643
Temporal	Visuospatial ability_longitudinal	IP10	-0.00993692	0.0189365	-0.52475	0.604779	-0.0311332
Temporal	Visuospatial ability_longitudinal	MCP1	0.00406721	0.0114112	0.356423	0.724638	-0.0361819
Temporal	Visuospatial ability_longitudinal	MDC	-0.0141614	0.0167898	-0.843452	0.410045	-0.0154231
Temporal	Visuospatial ability_longitudinal	MIP1B	-0.00421349	0.023279	-0.181	0.857888	-0.0402467
Temporal	Visuospatial ability_longitudinal	TARC	0.016215	0.0231626	0.700052	0.490916	-0.0217082
Temporal	Visuospatial ability_longitudinal	TNFa	-0.00309202	0.0110474	-0.279887	0.782066	-0.0399363
Temporal	Perceptual speed_longitudinal	Eotaxin3	0.0260097	0.030473	0.853533	0.405961	-0.0162287
Temporal	Perceptual speed_longitudinal	IFNg	-0.00346627	0.0222994	-0.155442	0.87789	-0.0443076
Temporal	Perceptual speed_longitudinal	IL10	-0.0147424	0.0264982	-0.556354	0.583119	-0.0284033
Temporal	Perceptual speed_longitudinal	IL12p40	-0.00234372	0.0331176	-0.0707697	0.944144	-0.0397917
Temporal	Perceptual speed_longitudinal	IL13	-0.0814573	0.061791	-1.31827	0.200391	0.0298264
Temporal	Perceptual speed_longitudinal	IL15	0.0508566	0.0746492	0.681274	0.502501	-0.0228377
Temporal	Perceptual speed_longitudinal	IL16	-0.0146725	0.0713219	-0.205723	0.838818	-0.0415617
Temporal	Perceptual speed_longitudinal	IL1a	-0.0354103	0.0471146	-0.751579	0.459611	-0.0177134
Temporal	Perceptual speed_longitudinal	IL1B	-0.00745933	0.0330632	-0.225608	0.823499	-0.0411741
Temporal	Perceptual speed_longitudinal	IL4	-0.0162382	0.0285335	-0.569091	0.574582	-0.0277972
Temporal	Perceptual speed_longitudinal	IL6	-0.00264057	0.0169679	-0.155622	0.877633	-0.0406166
Temporal	Perceptual speed_longitudinal	IL7	0.0953122	0.0499343	1.90875	0.0678385	0.0922843
Temporal	Perceptual speed_longitudinal	IL8	-0.0192983	0.0337285	-0.572165	0.572531	-0.027649
Temporal	Perceptual speed_longitudinal	IP10	-0.0136493	0.0419055	-0.325716	0.747584	-0.0386872
Temporal	Perceptual speed_longitudinal	MCP1	-0.0209133	0.0249933	-0.836757	0.410984	-0.0121391
Temporal	Perceptual speed_longitudinal	MDC	-0.0132816	0.0387057	-0.343143	0.735466	-0.0486955
Temporal	Perceptual speed_longitudinal	MIP1B	0.0298867	0.0503291	0.593825	0.558185	-0.0265833
Temporal	Perceptual speed_longitudinal	TARC	-0.0295616	0.0522579	-0.565686	0.577085	-0.0291595
Temporal	Perceptual speed_longitudinal	TNFa	-0.00247318	0.0233167	-0.106069	0.916447	-0.0429681
Temporal	Working memory_longitudinal	Eotaxin3	-0.0226038	0.0208132	-1.08603	0.293558	0.0104461
Temporal	Working memory_longitudinal	IFNg	-0.00453131	0.0161911	-0.279864	0.782196	-0.0417457
Temporal	Working memory_longitudinal	IL10	-0.00108871	0.0173678	-0.0626853	0.950536	-0.0414961
Temporal	Working memory_longitudinal	IL12p40	-0.0211631	0.0215477	-0.982154	0.335434	-0.00136235
Temporal	Working memory_longitudinal	IL13	0.00775388	0.0403856	0.191996	0.84943	-0.0418085
Temporal	Working memory_longitudinal	IL15	-0.0319192	0.0447472	-0.713322	0.482822	-0.0208931
Temporal	Working memory_longitudinal	IL16	0.0848335	0.0510034	1.66329	0.109822	0.0685595
Temporal	Working memory_longitudinal	IL1a	-0.00596985	0.0310209	-0.192446	0.849012	-0.0400617
Temporal	Working memory_longitudinal	IL1B	0.0162771	0.0216454	0.751991	0.459683	-0.0184384
Temporal	Working memory_longitudinal	IL4	-0.00595272	0.0186627	-0.318964	0.752513	-0.0372696
Temporal	Working memory_longitudinal	IL6	0.0134921	0.0109483	1.23234	0.229757	0.0203252
Temporal	Working memory_longitudinal	IL7	0.038781	0.034578	1.12155	0.272712	0.00982076
Temporal	Working memory_longitudinal	IL8	0.00880029	0.0225104	0.390943	0.699289	-0.0350751
Temporal	Working memory_longitudinal	IP10	-0.0268307	0.0272351	-0.985152	0.3348	-0.00122967
Temporal	Working memory_longitudinal	MCP1	-1.53647e-05	0.0167415	-0.000917762	0.999275	-0.0416666
Temporal	Working memory_longitudinal	MDC	-0.0525326	0.0198432	-2.64738	0.0163791	0.240263
Temporal	Working memory_longitudinal	MIP1B	-0.0588143	0.0320991	-1.83227	0.0793491	0.0861644
Temporal	Working memory_longitudinal	TARC	-0.017414	0.035106	-0.496041	0.624573	-0.0324332
Temporal	Working memory_longitudinal	TNFa	0.00878356	0.0156077	0.562772	0.579035	-0.0293046
Parietal	Global cognition_longitudinal	Eotaxin3	0.0395727	0.0388429	1.01879	0.319376	0.00164659
Parietal	Global cognition_longitudinal	IFNg	-0.0442682	0.0426037	-1.03907	0.309573	0.00330847
Parietal	Global cognition_longitudinal	IL10	-0.0590063	0.0411234	-1.43486	0.167584	0.0502792
Parietal	Global cognition_longitudinal	IL12p40	0.00710835	0.0403339	0.176238	0.861719	-0.0439806
Parietal	Global cognition_longitudinal	IL13	0.000210333	0.0901083	0.00233422	0.998159	-0.0454543
Parietal	Global cognition_longitudinal	IL15	-0.0170838	0.0676896	-0.252385	0.802893	-0.0389093
Parietal	Global cognition_longitudinal	IL16	0.0412903	0.0612611	0.674006	0.506748	-0.0223157
Parietal	Global cognition_longitudinal	IL1a	-0.00667421	0.0491636	-0.135755	0.893249	-0.0445795
Parietal	Global cognition_longitudinal	IL1B	0.0381869	0.0375035	1.01822	0.32016	0.00166895
Parietal	Global cognition_longitudinal	IL4	-0.0320002	0.0454714	-0.703744	0.488656	-0.0214828
Parietal	Global cognition_longitudinal	IL6	0.0133835	0.0173564	0.771097	0.449239	-0.0187736
Parietal	Global cognition_longitudinal	IL7	-0.0196176	0.0670885	-0.292414	0.772591	-0.0396133
Parietal	Global cognition_longitudinal	IL8	0.000805505	0.0355648	0.0226489	0.982135	-0.0454302
Parietal	Global cognition_longitudinal	IP10	0.0426301	0.0698224	0.610551	0.548049	-0.029347
Parietal	Global cognition_longitudinal	MCP1	-0.0379313	0.0474985	-0.79858	0.434403	-0.0184477
Parietal	Global cognition_longitudinal	MDC	0.0343837	0.0268617	1.28002	0.213297	0.0259133
Parietal	Global cognition_longitudinal	MIP1B	0.0565084	0.0481707	1.17309	0.252273	0.0148222
Parietal	Global cognition_longitudinal	TARC	0.0675137	0.0414876	1.62732	0.117907	0.0668682
Parietal	Global cognition_longitudinal	TNFa	-0.0462587	0.0529937	-0.872911	0.392584	-0.0109377
Parietal	Episodic memory_longitudinal	Eotaxin3	0.0451607	0.0470616	0.959609	0.347681	-0.00345324
Parietal	Episodic memory_longitudinal	IFNg	-0.0771815	0.0499063	-1.54653	0.135627	0.0548111
Parietal	Episodic memory_longitudinal	IL10	-0.0942847	0.0466363	-2.0217	0.0575204	0.133722
Parietal	Episodic memory_longitudinal	IL12p40	0.0161107	0.05131	0.313988	0.756488	-0.0407904
Parietal	Episodic memory_longitudinal	IL13	0.00515426	0.108781	0.047382	0.962636	-0.0453479
Parietal	Episodic memory_longitudinal	IL15	-0.00746798	0.0821316	-0.090927	0.928305	-0.0413079
Parietal	Episodic memory_longitudinal	IL16	0.0170994	0.074864	0.228406	0.821265	-0.0394073
Parietal	Episodic memory_longitudinal	IL1a	-0.00176066	0.0604044	-0.0291479	0.977009	-0.0454142
Parietal	Episodic memory_longitudinal	IL1B	0.0392886	0.0453278	0.866767	0.395866	-0.0114345
Parietal	Episodic memory_longitudinal	IL4	-0.052625	0.0539737	-0.975012	0.339698	-0.00206058
Parietal	Episodic memory_longitudinal	IL6	0.0148362	0.0208847	0.710385	0.48528	-0.0230347
Parietal	Episodic memory_longitudinal	IL7	-0.0413788	0.0812359	-0.509366	0.615348	-0.0318385
Parietal	Episodic memory_longitudinal	IL8	-0.0181802	0.0425334	-0.427434	0.673218	-0.036844
Parietal	Episodic memory_longitudinal	IP10	0.0386803	0.0839889	0.460541	0.649862	-0.037144
Parietal	Episodic memory_longitudinal	MCP1	-0.0425997	0.0562273	-0.757634	0.457965	-0.0217631
Parietal	Episodic memory_longitudinal	MDC	0.052018	0.031933	1.62897	0.11694	0.0644573
Parietal	Episodic memory_longitudinal	MIP1B	0.0449374	0.0593264	0.757461	0.456147	-0.0173459
Parietal	Episodic memory_longitudinal	TARC	0.105285	0.048448	2.17317	0.0408124	0.139307
Parietal	Episodic memory_longitudinal	TNFa	-0.0679033	0.062276	-1.09036	0.287908	0.00851261
Parietal	Semantic memory_longitudinal	Eotaxin3	-0.00122852	0.0406054	-0.0302551	0.976136	-0.045411
Parietal	Semantic memory_longitudinal	IFNg	0.0328805	0.0431963	0.761189	0.454279	-0.0178373
Parietal	Semantic memory_longitudinal	IL10	0.0139099	0.0443748	0.313464	0.757343	-0.0472158
Parietal	Semantic memory_longitudinal	IL12p40	-0.0354983	0.0430921	-0.823777	0.418907	-0.0141715
Parietal	Semantic memory_longitudinal	IL13	-0.11723	0.0924088	-1.2686	0.217842	0.0258099
Parietal	Semantic memory_longitudinal	IL15	0.0477381	0.06924	0.689458	0.497147	-0.0214357
Parietal	Semantic memory_longitudinal	IL16	-0.0135874	0.063733	-0.213192	0.832978	-0.0396977
Parietal	Semantic memory_longitudinal	IL1a	-0.0797471	0.0509154	-1.56627	0.131558	0.0594273
Parietal	Semantic memory_longitudinal	IL1B	-0.0176623	0.039077	-0.451986	0.655913	-0.0375258
Parietal	Semantic memory_longitudinal	IL4	0.0430673	0.0469927	0.916468	0.368932	-0.0067151
Parietal	Semantic memory_longitudinal	IL6	0.00634259	0.0179358	0.353628	0.727144	-0.0414175
Parietal	Semantic memory_longitudinal	IL7	0.010114	0.0685348	0.147575	0.883965	-0.0424911
Parietal	Semantic memory_longitudinal	IL8	-0.00309817	0.0366486	-0.0845373	0.933394	-0.045115
Parietal	Semantic memory_longitudinal	IP10	-0.0155215	0.0706755	-0.219616	0.828291	-0.0452185
Parietal	Semantic memory_longitudinal	MCP1	-0.0894157	0.0458028	-1.95219	0.0658108	0.123232
Parietal	Semantic memory_longitudinal	MDC	0.0140662	0.0283055	0.496941	0.623948	-0.0323935
Parietal	Semantic memory_longitudinal	MIP1B	0.0116543	0.0510431	0.228322	0.82133	-0.039409
Parietal	Semantic memory_longitudinal	TARC	-0.0104103	0.0460151	-0.226238	0.823105	-0.0430279
Parietal	Semantic memory_longitudinal	TNFa	-0.0427487	0.050245	-0.850805	0.404475	-0.0127109
Parietal	Visuospatial ability_longitudinal	Eotaxin3	0.0293532	0.0178762	1.64203	0.114802	0.0686852
Parietal	Visuospatial ability_longitudinal	IFNg	-0.0386559	0.0201563	-1.91781	0.067635	0.100382
Parietal	Visuospatial ability_longitudinal	IL10	-0.0356523	0.021511	-1.6574	0.113859	0.0803314
Parietal	Visuospatial ability_longitudinal	IL12p40	0.00598347	0.0187074	0.319845	0.752104	-0.0406156
Parietal	Visuospatial ability_longitudinal	IL13	-0.026635	0.0468715	-0.568255	0.575616	-0.0303314
Parietal	Visuospatial ability_longitudinal	IL15	-0.0336762	0.0330325	-1.01949	0.318139	0.00157174
Parietal	Visuospatial ability_longitudinal	IL16	0.039567	0.0297043	1.33203	0.195362	0.0300418
Parietal	Visuospatial ability_longitudinal	IL1a	-0.0102688	0.0239191	-0.429315	0.671869	-0.0367687
Parietal	Visuospatial ability_longitudinal	IL1B	0.0323093	0.0181418	1.78093	0.0893954	0.0898454
Parietal	Visuospatial ability_longitudinal	IL4	-0.0165512	0.022839	-0.724688	0.475952	-0.0201838
Parietal	Visuospatial ability_longitudinal	IL6	0.00548295	0.0088362	0.62051	0.541598	-0.0287569
Parietal	Visuospatial ability_longitudinal	IL7	-0.0268904	0.0336798	-0.798414	0.432797	-0.0153373
Parietal	Visuospatial ability_longitudinal	IL8	0.00406048	0.01825	0.222492	0.825984	-0.0431074
Parietal	Visuospatial ability_longitudinal	IP10	-0.00832787	0.0344967	-0.241411	0.811578	-0.0447197
Parietal	Visuospatial ability_longitudinal	MCP1	0.00666634	0.0233396	0.285623	0.778257	-0.0481312
Parietal	Visuospatial ability_longitudinal	MDC	0.0253335	0.0124351	2.03726	0.0532906	0.116036
Parietal	Visuospatial ability_longitudinal	MIP1B	0.0176147	0.0243934	0.722107	0.477206	-0.019516
Parietal	Visuospatial ability_longitudinal	TARC	0.000419598	0.0227433	0.0184493	0.985447	-0.0454384
Parietal	Visuospatial ability_longitudinal	TNFa	-0.04995	0.0247958	-2.01446	0.0569466	0.122038
Parietal	Perceptual speed_longitudinal	Eotaxin3	-0.00337037	0.0423194	-0.0796412	0.937243	-0.0451532
Parietal	Perceptual speed_longitudinal	IFNg	0.0468011	0.0468791	0.998338	0.328504	-0.000138416
Parietal	Perceptual speed_longitudinal	IL10	0.019881	0.048878	0.406746	0.68874	-0.0435449
Parietal	Perceptual speed_longitudinal	IL12p40	-0.01241	0.0486649	-0.255009	0.801085	-0.0423734
Parietal	Perceptual speed_longitudinal	IL13	0.0246353	0.103669	0.237634	0.814364	-0.0427779
Parietal	Perceptual speed_longitudinal	IL15	0.0852608	0.072432	1.17711	0.250692	0.0151897
Parietal	Perceptual speed_longitudinal	IL16	0.0784213	0.0660518	1.18727	0.246739	0.0161204
Parietal	Perceptual speed_longitudinal	IL1a	0.00722171	0.0505382	0.142896	0.887673	-0.0444851
Parietal	Perceptual speed_longitudinal	IL1B	0.00244141	0.0406146	0.0601116	0.952635	-0.0474388
Parietal	Perceptual speed_longitudinal	IL4	0.0303827	0.0503513	0.603414	0.552138	-0.0272166
Parietal	Perceptual speed_longitudinal	IL6	0.000270353	0.0186082	0.0145287	0.988545	-0.0476085
Parietal	Perceptual speed_longitudinal	IL7	0.0806785	0.0727439	1.10908	0.27886	0.00949443
Parietal	Perceptual speed_longitudinal	IL8	0.023223	0.0394211	0.589101	0.561794	-0.0292191
Parietal	Perceptual speed_longitudinal	IP10	0.0989285	0.0679315	1.4563	0.1601	0.0484759
Parietal	Perceptual speed_longitudinal	MCP1	-0.00701512	0.0511875	-0.137047	0.892435	-0.0515921
Parietal	Perceptual speed_longitudinal	MDC	-0.0197333	0.0297285	-0.663785	0.513427	-0.0238641
Parietal	Perceptual speed_longitudinal	MIP1B	0.0543742	0.0532957	1.02024	0.317791	0.00163265
Parietal	Perceptual speed_longitudinal	TARC	0.037033	0.0493388	0.750586	0.460855	-0.0193508
Parietal	Perceptual speed_longitudinal	TNFa	0.0136343	0.0582033	0.234253	0.817057	-0.0448887
Parietal	Working memory_longitudinal	Eotaxin3	0.021049	0.0254197	0.828058	0.41653	-0.0138554
Parietal	Working memory_longitudinal	IFNg	-0.041362	0.0297329	-1.39112	0.177501	0.0375058
Parietal	Working memory_longitudinal	IL10	-0.0136924	0.0301448	-0.454223	0.654815	-0.041324
Parietal	Working memory_longitudinal	IL12p40	0.00958456	0.0298724	0.32085	0.751352	-0.0405853
Parietal	Working memory_longitudinal	IL13	0.049538	0.0626629	0.790547	0.437648	-0.0165761
Parietal	Working memory_longitudinal	IL15	-0.0136969	0.0486855	-0.281334	0.780866	-0.0382427
Parietal	Working memory_longitudinal	IL16	0.0189259	0.0443231	0.426998	0.673187	-0.0338128
Parietal	Working memory_longitudinal	IL1a	0.022726	0.0387736	0.586119	0.563761	-0.0293805
Parietal	Working memory_longitudinal	IL1B	0.0207252	0.0260034	0.797019	0.434359	-0.0168595
Parietal	Working memory_longitudinal	IL4	-0.0114041	0.0332047	-0.343449	0.734381	-0.038154
Parietal	Working memory_longitudinal	IL6	0.00951366	0.0119122	0.79865	0.433433	-0.0167372
Parietal	Working memory_longitudinal	IL7	-0.0236083	0.0469654	-0.502674	0.619973	-0.032139
Parietal	Working memory_longitudinal	IL8	0.0198699	0.0248049	0.801046	0.431672	-0.0158259
Parietal	Working memory_longitudinal	IP10	0.0360702	0.0492249	0.732762	0.471804	-0.0215007
Parietal	Working memory_longitudinal	MCP1	-0.00454458	0.0309874	-0.146659	0.884946	-0.0514413
Parietal	Working memory_longitudinal	MDC	0.00323619	0.0189891	0.170423	0.866168	-0.0421622
Parietal	Working memory_longitudinal	MIP1B	0.0736913	0.0323073	2.28094	0.0317208	0.143915
Parietal	Working memory_longitudinal	TARC	0.0325772	0.0304139	1.07113	0.295722	0.00636427
Parietal	Working memory_longitudinal	TNFa	0.00959456	0.0384089	0.249801	0.805169	-0.0445153
Frontal	Global cognition_longitudinal	Eotaxin3	-0.00527648	0.022309	-0.236518	0.815436	-0.0470713
Frontal	Global cognition_longitudinal	IFNg	0.0413475	0.0432501	0.956009	0.349009	-0.00359815
Frontal	Global cognition_longitudinal	IL10	0.0138729	0.0310124	0.447334	0.658646	-0.0330533
Frontal	Global cognition_longitudinal	IL12p40	-0.0274053	0.0435583	-0.629163	0.535721	-0.0269762
Frontal	Global cognition_longitudinal	IL13	0.0463761	0.0624385	0.742748	0.464843	-0.0182605
Frontal	Global cognition_longitudinal	IL15	-0.0223874	0.0710769	-0.314975	0.755621	-0.0389966
Frontal	Global cognition_longitudinal	IL16	0.0960296	0.129983	0.738787	0.468619	-0.0221064
Frontal	Global cognition_longitudinal	IL1a	-0.04673	0.0793147	-0.589172	0.563068	-0.0355847
Frontal	Global cognition_longitudinal	IL1B	-0.0369502	0.0532081	-0.694447	0.496784	-0.0296154
Frontal	Global cognition_longitudinal	IL4	0.0365579	0.0399152	0.915888	0.368837	-0.00648781
Frontal	Global cognition_longitudinal	IL6	0.0167691	0.0154131	1.08798	0.288381	0.00792347
Frontal	Global cognition_longitudinal	IL7	0.0159395	0.0472325	0.337469	0.738824	-0.0383369
Frontal	Global cognition_longitudinal	IL8	-0.00301728	0.0261354	-0.115448	0.909092	-0.0428739
Frontal	Global cognition_longitudinal	IP10	0.0476622	0.0481825	0.989202	0.33332	-0.000934766
Frontal	Global cognition_longitudinal	MCP1	-0.0297289	0.0375442	-0.791836	0.438231	-0.0190042
Frontal	Global cognition_longitudinal	MDC	-0.0294462	0.0296879	-0.99186	0.33373	-0.00081137
Frontal	Global cognition_longitudinal	MIP1B	-0.0669101	0.0488554	-1.36955	0.184645	0.0366764
Frontal	Global cognition_longitudinal	TARC	0.0513473	0.0593791	0.864738	0.396953	-0.0115979
Frontal	Global cognition_longitudinal	TNFa	0.00279608	0.0307801	0.0908407	0.928406	-0.043104
Frontal	Episodic memory_longitudinal	Eotaxin3	0.00352632	0.0278	0.126846	0.900329	-0.049156
Frontal	Episodic memory_longitudinal	IFNg	0.0658492	0.0512892	1.28388	0.211968	0.0263039
Frontal	Episodic memory_longitudinal	IL10	0.046712	0.0362182	1.28974	0.209432	0.025851
Frontal	Episodic memory_longitudinal	IL12p40	-0.0483041	0.0527045	-0.916508	0.369338	-0.00700582
Frontal	Episodic memory_longitudinal	IL13	0.0945622	0.0734562	1.28733	0.210257	0.0256152
Frontal	Episodic memory_longitudinal	IL15	0.0642796	0.0841666	0.763718	0.452799	-0.0176708
Frontal	Episodic memory_longitudinal	IL16	0.167965	0.15178	1.10663	0.281588	0.0105834
Frontal	Episodic memory_longitudinal	IL1a	-0.0506683	0.0928745	-0.545557	0.592068	-0.0383857
Frontal	Episodic memory_longitudinal	IL1B	-0.0260507	0.0623316	-0.417937	0.681224	-0.048055
Frontal	Episodic memory_longitudinal	IL4	0.0799071	0.0460314	1.73592	0.0954005	0.0745345
Frontal	Episodic memory_longitudinal	IL6	0.0218477	0.0182625	1.19632	0.244308	0.0184016
Frontal	Episodic memory_longitudinal	IL7	0.00751567	0.056632	0.132711	0.895577	-0.0426798
Frontal	Episodic memory_longitudinal	IL8	0.00109786	0.0310924	0.0353096	0.972138	-0.0434217
Frontal	Episodic memory_longitudinal	IP10	0.0596001	0.0572674	1.04073	0.309302	0.00360119
Frontal	Episodic memory_longitudinal	MCP1	-0.0140958	0.0442583	-0.318489	0.753588	-0.0470417
Frontal	Episodic memory_longitudinal	MDC	-0.0289654	0.0338588	-0.855477	0.402947	-0.0135902
Frontal	Episodic memory_longitudinal	MIP1B	-0.0514411	0.0594168	-0.865767	0.395962	-0.0110089
Frontal	Episodic memory_longitudinal	TARC	0.0882066	0.0695546	1.26816	0.218619	0.0269034
Frontal	Episodic memory_longitudinal	TNFa	0.0346786	0.0358939	0.966142	0.344023	-0.00278146
Frontal	Semantic memory_longitudinal	Eotaxin3	0.00160533	0.0246581	0.0651038	0.948738	-0.0497775
Frontal	Semantic memory_longitudinal	IFNg	0.0425278	0.0481399	0.883419	0.386151	-0.00923322
Frontal	Semantic memory_longitudinal	IL10	0.0454366	0.0336036	1.35214	0.188937	0.0320684
Frontal	Semantic memory_longitudinal	IL12p40	-0.0249755	0.0492413	-0.507206	0.617057	-0.0333708
Frontal	Semantic memory_longitudinal	IL13	0.0314797	0.0704004	0.447151	0.658775	-0.0330602
Frontal	Semantic memory_longitudinal	IL15	0.0189299	0.0792474	0.238871	0.813321	-0.040896
Frontal	Semantic memory_longitudinal	IL16	0.0988071	0.146111	0.676246	0.50663	-0.026528
Frontal	Semantic memory_longitudinal	IL1a	-0.0537893	0.101502	-0.529933	0.602634	-0.0393402
Frontal	Semantic memory_longitudinal	IL1B	0.041938	0.0604379	0.693903	0.497116	-0.0296598
Frontal	Semantic memory_longitudinal	IL4	0.0806245	0.0423718	1.90279	0.0691323	0.0948783
Frontal	Semantic memory_longitudinal	IL6	0.00759905	0.0175343	0.433382	0.668957	-0.0366048
Frontal	Semantic memory_longitudinal	IL7	0.047001	0.0518255	0.906909	0.373859	-0.0074516
Frontal	Semantic memory_longitudinal	IL8	-0.0130714	0.0293442	-0.44545	0.660159	-0.034553
Frontal	Semantic memory_longitudinal	IP10	0.0507919	0.0535628	0.948268	0.353294	-0.00440134
Frontal	Semantic memory_longitudinal	MCP1	-0.00549337	0.0428873	-0.128088	0.899425	-0.0517234
Frontal	Semantic memory_longitudinal	MDC	0.0125489	0.0289049	0.434145	0.669073	-0.0422919
Frontal	Semantic memory_longitudinal	MIP1B	0.0117306	0.057153	0.205248	0.839265	-0.0434565
Frontal	Semantic memory_longitudinal	TARC	0.0742461	0.0672674	1.10375	0.282191	0.00982315
Frontal	Semantic memory_longitudinal	TNFa	0.0141389	0.0345786	0.408891	0.686402	-0.0359477
Frontal	Visuospatial ability_longitudinal	Eotaxin3	-0.00296195	0.0101967	-0.290481	0.774439	-0.0455887
Frontal	Visuospatial ability_longitudinal	IFNg	-0.000333273	0.021794	-0.015292	0.987931	-0.0434677
Frontal	Visuospatial ability_longitudinal	IL10	0.00541327	0.0156707	0.345438	0.732775	-0.0365131
Frontal	Visuospatial ability_longitudinal	IL12p40	-0.0206979	0.0220002	-0.940805	0.357021	-0.00502008
Frontal	Visuospatial ability_longitudinal	IL13	0.0273969	0.0313631	0.873539	0.391026	-0.00956785
Frontal	Visuospatial ability_longitudinal	IL15	-0.0298381	0.0351831	-0.848081	0.405133	-0.0118367
Frontal	Visuospatial ability_longitudinal	IL16	0.142457	0.0580156	2.4555	0.0233434	0.193222
Frontal	Visuospatial ability_longitudinal	IL1a	-0.0545482	0.0383407	-1.42272	0.171917	0.051145
Frontal	Visuospatial ability_longitudinal	IL1B	0.00481409	0.0282226	0.170576	0.866571	-0.0570144
Frontal	Visuospatial ability_longitudinal	IL4	-0.00276445	0.0204768	-0.135004	0.893734	-0.0408762
Frontal	Visuospatial ability_longitudinal	IL6	0.00636701	0.00809333	0.786699	0.439851	-0.0168489
Frontal	Visuospatial ability_longitudinal	IL7	0.00246633	0.0237448	0.103868	0.918174	-0.042989
Frontal	Visuospatial ability_longitudinal	IL8	0.00220774	0.0132873	0.166155	0.869487	-0.0422273
Frontal	Visuospatial ability_longitudinal	IP10	-0.00746422	0.0248299	-0.300614	0.766531	-0.0411777
Frontal	Visuospatial ability_longitudinal	MCP1	0.0113787	0.0189536	0.600343	0.555372	-0.0330359
Frontal	Visuospatial ability_longitudinal	MDC	-0.0172971	0.0137842	-1.25485	0.224748	0.0279303
Frontal	Visuospatial ability_longitudinal	MIP1B	-0.0183966	0.0248393	-0.740625	0.466753	-0.0200224
Frontal	Visuospatial ability_longitudinal	TARC	-0.0282674	0.0304664	-0.927824	0.364041	-0.0063649
Frontal	Visuospatial ability_longitudinal	TNFa	0.00745109	0.015579	0.478278	0.636968	-0.0332024
Frontal	Perceptual speed_longitudinal	Eotaxin3	-0.0205926	0.0237642	-0.86654	0.396471	-0.0120047
Frontal	Perceptual speed_longitudinal	IFNg	0.0333093	0.0469216	0.709893	0.484906	-0.021105
Frontal	Perceptual speed_longitudinal	IL10	0.012073	0.0339283	0.355839	0.72507	-0.0361998
Frontal	Perceptual speed_longitudinal	IL12p40	-0.0050668	0.0479948	-0.10557	0.91688	-0.0449252
Frontal	Perceptual speed_longitudinal	IL13	-0.0326052	0.0686631	-0.474857	0.639181	-0.0319709
Frontal	Perceptual speed_longitudinal	IL15	-0.00872748	0.0768298	-0.113595	0.910545	-0.0428932
Frontal	Perceptual speed_longitudinal	IL16	-0.152783	0.129595	-1.17892	0.252265	0.0182264
Frontal	Perceptual speed_longitudinal	IL1a	-0.157463	0.0787597	-1.99929	0.0609048	0.136252
Frontal	Perceptual speed_longitudinal	IL1B	-0.0220112	0.0584049	-0.376872	0.710932	-0.0500505
Frontal	Perceptual speed_longitudinal	IL4	0.0272197	0.044008	0.618518	0.54206	-0.0253228
Frontal	Perceptual speed_longitudinal	IL6	0.0119357	0.0172636	0.691383	0.496556	-0.0232222
Frontal	Perceptual speed_longitudinal	IL7	0.0515326	0.0499431	1.03183	0.312882	0.00268711
Frontal	Perceptual speed_longitudinal	IL8	-0.0050279	0.0285981	-0.175812	0.86198	-0.0420778
Frontal	Perceptual speed_longitudinal	IP10	0.100552	0.0475873	2.11301	0.0461772	0.130921
Frontal	Perceptual speed_longitudinal	MCP1	-0.0240543	0.039101	-0.615183	0.545732	-0.0320743
Frontal	Perceptual speed_longitudinal	MDC	0.00257998	0.0299469	0.0861518	0.932247	-0.0522205
Frontal	Perceptual speed_longitudinal	MIP1B	-0.0327069	0.0539041	-0.606761	0.550221	-0.0282473
Frontal	Perceptual speed_longitudinal	TARC	0.0502308	0.0663437	0.75713	0.457384	-0.0197817
Frontal	Perceptual speed_longitudinal	TNFa	-0.0295371	0.0331318	-0.891504	0.381891	-0.00862457
Frontal	Working memory_longitudinal	Eotaxin3	-0.000608176	0.0163744	-0.037142	0.97074	-0.0499276
Frontal	Working memory_longitudinal	IFNg	0.00342638	0.0293863	0.116598	0.908191	-0.0428618
Frontal	Working memory_longitudinal	IL10	-0.0305036	0.0211632	-1.44135	0.162407	0.041319
Frontal	Working memory_longitudinal	IL12p40	0.0117988	0.0310261	0.380288	0.707378	-0.038627
Frontal	Working memory_longitudinal	IL13	0.00243886	0.0447333	0.0545201	0.956972	-0.0415377
Frontal	Working memory_longitudinal	IL15	-0.0542466	0.0497052	-1.09137	0.286412	0.00789891
Frontal	Working memory_longitudinal	IL16	-0.0315362	0.0929358	-0.339333	0.737896	-0.0439894
Frontal	Working memory_longitudinal	IL1a	0.0207646	0.0629386	0.329918	0.74527	-0.049211
Frontal	Working memory_longitudinal	IL1B	-0.0422196	0.030189	-1.39851	0.179938	0.0504239
Frontal	Working memory_longitudinal	IL4	-0.0295709	0.0281249	-1.05141	0.303541	0.0042011
Frontal	Working memory_longitudinal	IL6	0.00570925	0.0109838	0.519789	0.608402	-0.0327712
Frontal	Working memory_longitudinal	IL7	0.0243193	0.0335041	0.725862	0.475246	-0.02011
Frontal	Working memory_longitudinal	IL8	-0.00278016	0.0186352	-0.149188	0.882705	-0.0424695
Frontal	Working memory_longitudinal	IP10	-0.00211063	0.0351611	-0.0600275	0.952676	-0.0452833
Frontal	Working memory_longitudinal	MCP1	-0.0418165	0.0239504	-1.74596	0.0969668	0.0929043
Frontal	Working memory_longitudinal	MDC	0.000610805	0.0193434	0.031577	0.975139	-0.0525763
Frontal	Working memory_longitudinal	MIP1B	0.00138042	0.0359297	0.03842	0.969699	-0.0453844
Frontal	Working memory_longitudinal	TARC	-0.0106095	0.0413821	-0.256378	0.800153	-0.0443502
Frontal	Working memory_longitudinal	TNFa	-0.0259436	0.0212783	-1.21925	0.235107	0.0198707
